# Supplementary material for: Effects of Fructose on Features of Steatotic Liver Disease in HepG2 Cells
Source: Nutrients. 2025 Aug 26;17(17):2762. doi: 10.3390/nu17172762 (PMC12430389; doi:10.3390/nu17172762)
Supplement: Supplementary file 1 [file nutrients-17-02762-s001.zip]

Archive with 1 entries (1 files):
- nutrients-3790711-supplementary.pdf
